# Supplementary material for: Comparison of recurrence patterns in cervical cancer patients with positive lymph nodes versus negative
Source: Cancer Med. 2022 May 26;12(1):306–14. doi: 10.1002/cam4.4860 (PMC9844654; doi:10.1002/cam4.4860)
Supplement: Supplementary file 1 — Table S1. Multivariate survival analysis of 1352 patients with cervical cancer [file CAM4-12-306-s002.xlsx]

## Sheet: Sheet1
Supplemental table1. Multivariate survival analysis of 1352 patients with cervical cancer
Variables	DFS			OS
	HR	95%CI	P-value	HR	95%CI	P-value
Lymph node metastasis	3.058	2.193-4.265	<0.001	3.381	2.224-5.139	<0.001
FIGO stage	1.744	1.265-2.404	0.001	1.667	1.119-2.483	0.012
Tumor size	1.595	1.152-2.207	0.005	2.006	1.348-2.984	0.001
Positive vaginal margin	3.303	2.031-5.370	<0.001	3.347	1.889-5.931	<0.001
Parametrial extension	2.049	1.199-3.501	0.009	2.352	1.258-4.398	0.007
