# Supplementary material for: Comparison of recurrence patterns in cervical cancer patients with positive lymph nodes versus negative
Source: Cancer Med. 2022 May 26;12(1):306–14. doi: 10.1002/cam4.4860 (PMC9844654; doi:10.1002/cam4.4860)
Supplement: Supplementary file 2 — Table S2. Distant recurrence distribution [file CAM4-12-306-s001.xlsx]

## Sheet: Sheet1
Supplemental table2. Distant recurrence distribution
	cN0/n=(%)		cN1/n=(%)		Univariate
Variables	n	%	n	%	P-value
Distant recurrent sites	29		31		0.915
Lung	9	0.31	8	0.258
Liver	4	0.138	4	0.129
Bone	2	0.069	3	0.097
Kidneys and ureter	4	0.138	4	0.129
Supraclavicular or cervical lymph node	2	0.069	1	0.032
Peritonaeum	1	0.034	2	0.064
Mediastinum	0	/	1	0.032
Nasopharynx	0	/	1	0.032
Brain	1	0.034	0	/
Multiple sites	6	0.208	7	0.227
